# Supplementary material for: The value of red blood cell distribution width, neutrophil-to-lymphocyte ratio, and hemoglobin-to-red blood cell distribution width ratio in the progression of non-small cell lung cancer
Source: PLoS One. 2020 Aug 24;15(8):e0237947. doi: 10.1371/journal.pone.0237947 (PMC7446848; doi:10.1371/journal.pone.0237947)
Supplement: S1 Data — (XLSX) [file pone.0237947.s001.xlsx]

## Sheet: Sheet1
NSCLC patients																	benign pulmonary nodules patients										healthy volunteers
	Age（years）	Smoking history	Histology	TNM stage	Stage	Tx	Nx	Mx	Degree of differentiation	Leukocytes,×109/L	Neutrophils,×109/L	Lymphocytes,×109/L	Hemoglobin,g/L	RDW,%	CEA,ng/mL			Gender	Smoking history	Leukocytes,×109/L	Neutrophils,×109/L	Lymphocytes,×109/L	Hemoglobin,g/L	RDW,%	CEA,ng/mL			Gender	Smoking history	Leukocytes,×109/L	Neutrophils,×109/L	Lymphocytes,×109/L	Hemoglobin,g/L	RDW,%	CEA,ng/mL
	63	no	Squamous cell carcinoma	II stage	2	2	1	0	Well/moderated	6.3	3.86	2	128	12.5	1.58			Male	1	5	2.7	1.6	144	13.2	2.17			Female	2	4.9	2.8	1.4	132	14.8	0.6
	65	no	Adenocarcinoma	II	2	2	0	0	Well/moderated	3.6	2.19	1	132	15.1	5.1			Male	2	4.6	2.5	1.7	175	13	1.68			Female	2	4.3	2.6	1.3	143	12.9	0.8
	46	no	Squamous cell carcinoma	IIA	2	2	0	0	Well/moderated	8	5.2	2	93	17.3	5.07			Male	2	6	2.4	1.3	129	13.1	1.66			Female	2	6.1	3.8	1.8	134	13.7	1.39
	62	no	Adenocarcinoma	IIb(T1N1M0)	2	1	1	0	Well/moderated	5.9	4.2	1.2	151	13.4	2.33			Female	2	5.9	3.7	2.4	143	13.1	5.94			Female	2	3.5	2	1.2	138	14	1.6
	59	yes	Squamous cell carcinoma	Ib(T2aN0M0)	1	2	0	0	Well/moderated	5.3	3.4	1.5	150	13.5	3.84			Male	1	4.3	2.7	1.3	156	12.9	1.72			Male	2	4.8	2.4	1.9	121	13.3	0.4
	71	no	Adenocarcinoma	I A stage	1	1	0	0	Well/moderated	6.4	4.4	1.5	140	12.3	2.97			Male	2	5	2.7	1.8	154	13.4	2.12			Female	2	5.7	3.5	1.8	129	13.6	0.4
	72	yes	Squamous cell carcinoma	IIB stage	2	2	1	0	Well/moderated	5	2.5	1.3	108	17	11.94			Female	2	5	2.8	1.5	153	12.5	2.33			Male	1	4.7	2.89	1.4	156	11.9	0.8
	65	no	Adenocarcinoma	I A stage	1	1	0	0	Well/moderated	5.9	4.6	1	144	13.9	3.31			Female	2	4.3	2.7	1.3	125	13.7	2.75			Female	2	5.8	3.3	2	124	15.1	1.8
	57	yes	Squamous cell carcinoma	I stage	1	1	0	0	Well/moderated	2.6	1.8	0.7	141	12.8	2.49			Male	2	8.5	5.2	2.5	134	12.8	4.9			Female	2	7.8	4.7	2.4	131	12.6	0.6
	72	yes	Adenocarcinoma	I stage	1	1	0	0	Well/moderated	4.7	3.5	0.8	109	13.8	2.5			Male	2	4.3	2.7	1.8	121	12.4	1.7			Male	1	4.4	2.3	1.7	159	13.3	0.9
	54	no	Adenocarcinoma	I A stage	1	1	0	0	Well/moderated	9.1	6.8	1.6	129	13.5	1.12			Male	1	5.4	2.9	1.9	138	13.4	2.21			Female	2	8.5	5.1	2.7	139	12.7	0.7
	46	no	Adenocarcinoma	I A stage	1	1	0	0	Well/moderated	6.4	4	2	132	12.9	1.25			Male	2	4.1	2.8	1.2	119	14.1	2.34			Female	2	6	3.4	2	132	13.9	0.7
	68	yes	Adenocarcinoma	I A stage	1	1	0	0	Well/moderated	4.4	3	1.1	147	14.7	5.07			Female	2	4.6	2.1	2	138	13.9	0.96			Female	2	6.1	3.5	2	131	14.2	0.2
	56	yes	Adenocarcinoma	I stage	1	1	0	0	Well/moderated	3.9	2.5	1	152	12.8	3.01			Female	2	5.8	2.9	2.5	163	12.4	1			Female	2	7.6	2.5	2.4	139	12.6	0.6
	62	yes	Adenocarcinoma	I stage	1	2	0	0	Well/moderated	13.5	11.8	1	132	13.5	2.81			Female	2	5.2	2.4	2.2	147	12.5	1.52			Female	2	6.1	3.1	2.5	131	12	0.3
	51	no	Adenocarcinoma	I A1 stage	1	1	0	0	Well/moderated	7.4	4.7	2.3	140	12.9	1.01			Male	2	4.3	2.7	1.4	157	14.7	2.13			Female	2	6.8	3.7	2.5	128	11.9	0.4
	63	yes	Adenocarcinoma	I A stage	1	1	0	0	Well/moderated	5.7	3.3	1.6	156	13	1.3			Male	2	3.6	1.9	1.4	133	13.2	1.97			Male	1	5.4	2.9	2	163	12.1	0.6
	58	yes	Adenocarcinoma	I A1 stage	1	1	0	0	Well/moderated	5.3	3.3	1.5	134	14.7	7.38			Female	2	4.9	1.9	2.3	144	13.2	2.02			Female	2	4.6	2.4	1.8	129	11.8	0.7
	38	no	Adenocarcinoma	I A1 stage	1	1	0	0	Well/moderated	6.1	3.5	2.1	151	13.1	1.15			Male	2	6.8	3.7	2.4	157	12.8	2.11			Female	2	7	4.6	2	147	11.5	1.1
	61	yes	Adenocarcinoma	IA stage（T1aN0M0）	1	1	0	0	Well/moderated	7	3.8	2.5	154	13.8	2.71			Female	2	5.3	2.8	1.8	127	13.4	2.19			Male	1	4.9	2.5	1.8	148	13.3	2.5
	60	no	Squamous cell carcinoma	I stage	1	2	0	0	Well/moderated	6.1	3.8	1.8	127	13.2	1.08			Female	2	4.3	2.2	1.4	118	14.1	2.3			Male	1	4.9	2.7	1.9	155	12.8	0.3
	65	no	Adenocarcinoma	IIA stage	2	2	0	0	Well/moderated	10.9	7.4	2.6	156	12.6	2.73			Male	1	6.6	4.6	2.7	152	14.5	2.24			Male	1	8.3	4.2	3.3	155	13.4	2.1
	65	no	Adenocarcinoma	II A stage	2	2	0	0	Well/moderated	10.9	7.4	2.6	156	12.6	2.73			Female	2	3.9	2.3	1.1	161	13.3	3.24			Male	1	5.7	2.7	2.2	154	12.7	0.6
	50	no	Squamous cell carcinoma	I stage	1	2	0	0	Well/moderated	4.6	3	1.1	107	15.9	1.06			Female	2	4.3	2.2	1.4	129	14.2	2.21			Male	1	7.4	3.5	3.1	156	12.4	0.9
	37	no	Adenocarcinoma	I A stage	1	1	0	0	Well/moderated	5.9	3.6	1.7	162	14.7	2.73			Female	2	4.2	2.8	2.1	132	12.9	3.4			Female	2	6.2	5.1	0.7	136	12.3	0.6
	56	no	Squamous cell carcinoma	II A stage	2	2	0	0	Well/moderated	6	3	2.4	127	12.5	2.77			Female	2	4.9	2.4	1.8	122	13.6	2.87			Male	2	7	3.6	2.7	151	13.4	3.4
	73	no	Adenocarcinoma	I stage	1	1	0	0	Well/moderated	6	4.2	1.4	140	13.3	1.28			Male	2	6.2	4	1.7	160	11.3	2.34			Female	2	5.3	2.7	2	142	12.3	0.9
	64	no	Adenocarcinoma	I stage	1	1	0	0	Well/moderated	4.3	2.8	1	129	13.6	2.73			Male	2	5.2	3.9	2.1	130	12.6	1.49			Male	1	5.7	3	2.2	168	13	1.3
	64	no	Adenocarcinoma	I A2 stage	1	1	0	0	Well/moderated	6.4	4.4	1	114	13	2.5			Male	1	7	3.4	2.2	143	12.4	1.24			Female	2	3.8	2	1.4	123	14.2	2.1
	52	yes	Adenocarcinoma	I stage	1	1	0	0	Well/moderated	4.8	2.3	2.2	148	12.9	2.54			Male	1	7.9	4.7	2.7	156	13.6	1.48			Female	2	6.3	3.7	2.1	133	12.3	0.2
	52	yes	Adenocarcinoma	I A2 stage	1	1	0	0	Well/moderated	4.8	2.3	2.2	148	12.9	2.31			Female	2	7	3.4	1.5	156	12.9	2.31			Female	2	4.6	2.5	1.5	116	14.1	0.4
	61	yes	Adenocarcinoma	I stage	1	1	0	0	Well/moderated	7.1	5.1	1.5	156	13	4.84			Male	2	4.4	2.6	1.4	130	13.9	1.96			Female	2	5.7	4	1.4	124	15.4	6.1
	41	no	Adenocarcinoma	I A1 stage	1	1	0	0	Well/moderated	5.6	4.3	0.8	130	12.3	0.66			Female	2	5.4	3.3	1.7	137	13.9	3.4			Female	2	5.2	2.9	1.9	137	13.2	1.7
	65	yes	Adenocarcinoma	I stage	1	1	0	0	Well/moderated	5.8	3.4	1.7	144	12.7	2.89			Male	2	4.5	2.8	1.2	133	13.1	3.86			Male	2	7.5	4.7	1.8	158	12	0.3
	71	no	Adenocarcinoma	I stage	1	1	0	0	Well/moderated	4.1	2.9	0.9	140	12.7	3.62			Male	1	4.7	2.7	1.5	174	12.9	2.32			Female	2	5.1	2.8	1.9	148	12.2	0.2
	69	no	Adenocarcinoma	I stage	1	1	0	0	Well/moderated	4	2.7	0.9	147	13.3	3.62			Female	2	6	3.4	1.9	141	12.8	2.6			Female	2	6.2	4	1.6	140	13.4	0.4
	72	yes	Adenocarcinoma	I stage	1	1	0	0	Well/moderated	4.7	3.6	0.6	141	13	2.56			Male	1	3.9	1.9	1.1	145	13.9	1.9			Female	2	6.2	2.8	2.7	126	13.4	2.3
	48	no	Adenocarcinoma	I stage	1	1	0	0	Well/moderated	7.2	6	0.7	141	13.1	1.37			Female	2	3.6	1.9	1.1	121	14.8	1.48			Female	2	7.4	4.5	2.2	130	13.6	0.2
	53	no	Adenocarcinoma	I stage	1	1	0	0	Well/moderated	3.6	2	1.3	145	12.8	2.69			Male	1	6.9	3.8	2.6	140	12.5	2.47			Female	2	9.4	4.7	3.9	136	13	1
	53	yes	Adenocarcinoma	I stage	1	1	0	0	Well/moderated	5.1	2.6	2	152	12.9	2.42			Female	2	4.7	2.6	1.5	139	12.9	1.88			Female	2	6.2	3.3	2.2	132	12.9	1.1
	56	no	Adenocarcinoma	I stage	1	1	0	0	Well/moderated	4.3	2.3	1.6	138	13.5	2.01			Male	2	7.9	4.6	2.6	129	14.1	2.01			Male	1	6	3.8	1.5	147	13.5	0.3
	64	no	Adenocarcinoma	I A stage	1	1	0	0	Well/moderated	7	5.1	1.4	141	13.5	1.88			Female	2	5.6	3.4	1.8	157	12.9	2.26			Male	1	4.8	2.8	1.5	148	12.9	1.9
	55	yes	Squamous cell carcinoma	I stage	1	1	0	0	Well/moderated	7.5	3.2	2	129	13.4	2.71			Female	2	3.6	1.9	1.4	133	13.2	4.58			Male	2	8.9	6.5	1.6	157	13.4	1
	60	no	Adenocarcinoma	I stage	1	1	0	0	Well/moderated	2.6	1.5	0.8	137	12.8	1.41			Female	2	3.8	2.3	1.2	136	13	2.24			Female	2	6.5	4.2	1.7	131	12.8	1.5
	55	no	Adenocarcinoma	I stage	1	1	0	0	Well/moderated	4.2	2.6	1.2	142	12.5	2.13			Male	1	7.6	4.9	2	144	13.3	1.53			Female	2	4.5	2.2	2	135	14	3.2
	53	no	Adenocarcinoma	I stage	1	1	0	0	Well/moderated	5.6	3	2.2	134	12.3	3.75			Male	1	6.9	4.2	1.8	152	14.5	1.91			Male	1	6.2	4	1.8	132	12.9	2.8
	69	no	Adenocarcinoma	I stage	1	1	0	0	Well/moderated	3.3	2	0.9	112	13.1	1.13			Female	2	4.1	2.9	1.2	146	13.4	2.19			Female	2	4.2	2.5	1.5	136	13.2	1.1
	64	no	Adenocarcinoma	I stage	1	1	0	0	Well/moderated	5.8	5.2	2.2	145	13.6	3.89			Male	2	5.9	3.4	2	143	14	0.91			Female	1	5.6	3.2	2	135	12.9	0.7
	64	no	Adenocarcinoma	I A stage	1	1	0	0	Well/moderated	5.8	3.2	2.2	145	13.6	3.89			Female	2	6.6	4.3	2.7	147	13.6	0.76			Female	2	5.5	3.2	1.9	127	13.2	0.6
	69	no	Adenocarcinoma	T1cN0M0(I stage)	1	1	0	0	Well/moderated	6.8	3.8	2.3	151	12.3	2.71			Female	2	7.6	5.3	2.9	139	13.2	2.3			Male	2	6.3	3.4	2.4	151	13.2	0.99
	72	yes	Adenocarcinoma	I A stage	1	1	0	0	Well/moderated	7.4	5.6	1.2	168	13.2	1.74			Male	1	5.7	2.8	2.1	147	13.9	2.87			Female	2	5.4	3	2	131	12.9	1.1
	57	yes	Adenocarcinoma	I A stage	1	1	0	0	Well/moderated	6.3	3.6	2.1	154	12.3	2.73			Female	2	5.2	3	1.5	132	14.9	4.76			Male	1	4.6	2.6	1.5	152	12.6	1.9
	67	no	Adenocarcinoma	I B stage	1	2	0	0	Well/moderated	8.7	5	3.1	146	12.6	1.6			Male	1	7.4	4.5	2.3	168	13.2	3.84			Female	2	5.8	3.6	1.7	146	13.8	1.1
	54	yes	Adenocarcinoma	IB stage	1	2	0	0	Well/moderated	4.5	2	1.8	140	13.5	1.88			Male	1	8.1	5	2.1	137	13.2	9.28			Female	2	5	2.8	1.7	136	12.6	0.7
	57	yes	Squamous cell carcinoma	II B stage	2	1	1	0	Well/moderated	7.1	4.3	2.2	130	13.4	2.9			Female	2	7.8	4.9	2	166	13.2	3.03			Female	2	4.3	1.9	2	126	12.6	0.5
	69	no	Adenocarcinoma	IA2 stage	1	1	0	0	Well/moderated	7.2	5.7	0.9	125	13.3	2.64			Female	2	5	2.7	1.6	135	13.4	7.69			Male	1	5.8	3.4	1.8	146	13.6	0.5
	70	yes	Squamous cell carcinoma	I stage	1	1	0	0	Well/moderated	8.1	5.4	1.8	130	12.9	3.62			Male	1	5.7	3.7	1.4	149	14.4	2			Male	2	5	2.4	2.1	148	12.9	2.3
	54	no	Adenocarcinoma	IB stage	1	2	0	0	Well/moderated	5	2.7	1.9	142	12.9	3.86			Female	2	6.2	3.2	2.4	143	14.3	1.1			Male	2	5.7	3.2	2	154	12	0.2
	47	no	Adenocarcinoma	IB stage	1	2	0	0	Well/moderated	10.3	9.1	0.9	134	14.5	2.71			Female	2	3.7	2	1.3	133	12.6	1.9			Male	1	7.4	4.3	2.3	152	12.5	3.5
	67	no	Adenocarcinoma	I A stage	1	1	0	0	Well/moderated	4.7	2.8	1.7	130	12.2	2.53			Male	2	8.4	5.2	1.3	117	13	1.68			Male	2	6.6	4.6	1.6	144	13.2	0.9
	71	yes	Squamous cell carcinoma	II stage	2	2	1	0	Well/moderated	9.1	8	0.7	96	13.6	2.64			Female	2	5.2	3.3	1.6	130	13.3	1.72			Male	1	5.8	2.8	2.5	152	12.8	0.2
	50	yes	Adenocarcinoma	I A stage	1	1	0	0	Well/moderated	18.5	14.8	2.5	146	14	0.88			Male	2	4.8	2.4	2	123	14.7	1.38			Male	2	7.5	5	1.8	152	12.9	1.6
	64	no	Adenocarcinoma	I A stage	1	1	0	0	Well/moderated	5.2	3.4	1.5	134	13.6	2.31			Male	1	3.9	1.9	1.1	145	13.9	1.52			Male	2	5.4	2.3	2.5	149	13.2	0.8
	69	yes	Adenocarcinoma	I A stage	1	1	0	0	Well/moderated	8.3	6.1	1.7	143	14.8	1.33			Male	1	5	3.5	2.2	126	12.9	2.01			Male	2	6.2	3.4	2.4	161	13.2	1.9
	69	no	Adenocarcinoma	II B stage	2	1	1	0	Well/moderated	9.3	8.2	0.7	144	12.9	2.64			Female	2	5	3.2	1.9	126	13.4	1.3			Female	2	5.4	3	2	131	12.9	0.9
	71	no	Adenocarcinoma	I A stage	1	1	0	0	Well/moderated	7.1	4.5	2.3	143	11.7	3.44			Male	2	5.8	2.5	2.6	146	12.4	0.8			Male	1	4.4	1.8	2.2	147	12.5	2.2
	48	no	Adenocarcinoma	I A stage	1	1	0	0	Well/moderated	5.2	2.6	2.2	135	14.1	1.27			Male	1	5.9	3.4	2	143	14	0.91			Female	2	4.9	3	1.5	124	12.9	7.6
	71	no	Adenocarcinoma	I B stage	1	2	0	0	Well/moderated	3.9	1.9	1.6	119	13.1	1.5			Female	2	5.5	3.3	1.8	153	13.2	0.96			Female	2	7.3	4.2	2.5	127	13	1.2
	47	no	Adenocarcinoma	I A1 stage	1	1	0	0	Well/moderated	6.6	4.4	1.8	133	13.6	1.58			Male	1	5.2	2.9	1.9	133	12.6	1.49			Female	2	5.2	3.4	1.3	134	14.1	0.6
	68	yes	Squamous cell carcinoma	I A3 stage	1	1	0	0	Well/moderated	6.6	3.9	2.1	143	13.1	2.83			Male	1	5.5	3.8	2.3	155	12.5	2.21			Female	2	5.6	3.2	2	135	12.9	0.7
	81	yes	Squamous cell carcinoma	IVA(T3N0M1a)	4	3	0	1	Poorly	5.4	3.8	1.1	94	14.8	3.93			Male	1	5.1	3.3	1.4	150	15	3.26			Male	1	4.7	2.8	1.4	144	12.5	4.3
	81	yes	Adenocarcinoma	IVA(T1cN2M1a)	4	1	2	1	Poorly	9.9	8.17	0.9	136	13.6	3.73			Male	1	4.2	2.1	1.6	131	13.8	4.51			Female	2	4	2.2	1.5	126	12.9	2.6
	48	no	Squamous cell carcinoma	IVA(T-N3M1a)	4	2	3	1	Poorly	8.7	5.66	2.3	118	20.2	76.06			Male	1	4	2.5	1.1	143	13.6	2.34			Male	2	6.4	2.8	2.6	156	12.8	1.5
	48	yes	Squamous cell carcinoma	IVA(T2aN3M1a)	4	2	3	1	Poorly	10.5	7	2.3	130	11.9	272.6			Female	2	6	4	1.6	136	13.1	3.3			Male	1	7	3.4	2.9	154	13.5	1.5
	76	yes	Squamous cell carcinoma	IIIB（T2N3M0）	3	2	3	0	Poorly	7.7	5.13	1.6	108	14.4	13.33			Female	2	3.6	2.4	1.9	132	12.3	0.62			Male	1	7.5	4.2	2.6	155	13.9	1
	76	yes	Squamous cell carcinoma	IVA(T2bN-M1a)	4	2	2	1	Poorly	4.5	3.47	0.6	131	13.2	13.18			Female	1	6	2.3	1.1	137	12.8	1.23			Male	2	4.7	2.1	2	142	12.8	2.2
	60	no	Adenocarcinoma	IVB（T2N3M1c）	4	2	3	1	Poorly	7.8	5.47	1.8	128	12.8	261.28			Male	2	8	4.8	2	167	12.9	3.13			Female	2	6.1	3.1	2.6	132	13.7	0.7
	77	yes	Squamous cell carcinoma	IVA(T-N3M1a)	4	2	3	1	Poorly	14.4	12.93	0.8	110	16.1	33.34			Male	1	5.7	3.5	1.6	159	14.8	2.19			Male	1	7	4.4	1.8	160	13.3	3
	60	no	Squamous cell carcinoma	IVA(T2aN-M1a)	4	2	2	1	Poorly	4.5	2.6	1.5	140	14.7	26.85			Male	1	4	2.5	1.1	140	12.4	2.34			Male	1	6	2.8	2.5	147	13.7	2
	75	yes	Adenocarcinoma	IVB(T2bN3M1c)	4	2	3	1	Poorly	5.1	3.07	1.1	107	13.9	900			Female	2	5.5	3.6	2.3	138	13.5	12.75			Female	2	4.9	3	1.5	124	12.9	7.6
	59	no	Adenocarcinoma	III stage	3	2	2	0	Well/moderated	9.1	6.53	1.8	132	13	3.1			Female	2	5.8	3.5	1.9	135	12.2	0.76			Female	2	7.3	4.2	2.5	127	13	1.2
	75	yes	Squamous cell carcinoma	IIIC（T4N3M0）	3	4	3	0	Poorly	5.8	3.98	1.2	136	13.6	1.78			Male	2	7.1	3.6	2.9	133	13.4	0.62			Female	2	5.2	3.4	1.3	134	14.1	0.6
	86	yes	Squamous cell carcinoma	IVA(T2bN3M1a)	4	2	3	1	Poorly	4.9	2.93	1.4	113	15	3.7			Male	1	6.2	3.7	1.9	130	13.7	2.56			Female	2	5.6	3.2	2	135	12.9	0.7
	44	no	Adenocarcinoma	IVB(T4N3M1c)	4	4	3	1	Poorly	4	2.5	1.1	116	13	0.48			Male	1	5.1	2.4	1.1	116	14.7	1.74			Male	1	4.7	2.8	1.4	144	12.5	4.3
	78	yes	Squamous cell carcinoma	IVA(T4N3M1a)	4	4	3	1	Poorly	8.8	7.12	0.9	126	13.6	4.08			Male	1	6.2	2.3	1.1	155	13.8	1.23			Female	2	4	2.2	1.5	126	12.9	2.6
	79	yes	Squamous cell carcinoma	IIIB（T2N3M0）	3	2	3	0	Poorly	5.7	3.88	1.2	103	14.2	4.57			Female	2	3.9	1.8	1.7	123	13.7	1.7			Female	2	6.1	3.8	1.8	134	13.7	1.39
	47	no	Squamous cell carcinoma	IVB(T2bN3M1c)	4	2	3	1	Poorly	12.9	10.5	1.1	115	15.9	4.64			Female	2	4.6	2.4	1.6	159	12.8	1.24			Female	2	3.5	2	1.2	138	14	1.7
	66	yes	Squamous cell carcinoma	IIIA（T4N1M0）	3	4	1	0	Poorly	8.5	5.72	1.6	112	13.6	5.02			Male	1	3.6	2.2	1.2	133	14.4	1.48			Male	1	4.9	2.7	1.9	155	12.8	1
	75	yes	Adenocarcinoma	IVA(T4N3M1a)	4	4	3	1	Poorly	6.3	2.02	3.6	125	12.6	3.04			Female	2	5.7	3.7	1.6	137	12.7	1.88			Male	1	8.3	4.2	3.3	155	13.4	2.1
	58	yes	Adenocarcinoma	IVA(T2N1M1b)	4	2	1	1	Poorly	6.6	4.69	1	133	12.3	1.44			Male	1	5.2	2.6	1.5	118	12.5	3.06			Male	2	5.7	2.7	2.2	154	12.7	0.6
	75	yes	Squamous cell carcinoma	IVA(T2N3M1a)	4	2	3	1	Poorly	6.7	5.23	1	117	14.3	0.93			Female	2	4	2.2	1.6	124	13.4	1.46			Female	2	6.5	4.2	1.7	131	12.8	1.5
	66	yes	Adenocarcinoma	IVB(T3N3M1c)	4	3	3	1	Poorly	10.5	9.5	0.7	116	12.8	1041			Female	2	6	2.3	2.8	144	12.6	1.54			Female	2	4.5	2.2	2	135	14	3.2
	78	no	Squamous cell carcinoma	IVA(T2bN3M1a)	4	2	3	1	Poorly	5.9	5.04	0.6	114	13.6	92.39			Female	2	5.9	3.3	1.9	162	12.9	1.13			Male	1	6.2	4	1.8	132	12.9	2.8
	81	yes	Squamous cell carcinoma	IVA(T4N3M1a)	4	4	3	1	Poorly	5.1	3.55	0.9	126	12.8	6.18			Male	2	5.4	3.1	1.9	154	12.8	1.28			Female	2	4.2	2.5	1.5	136	13.2	1.1
	78	no	Squamous cell carcinoma	III(T2bN3M0)	3	2	3	0	Poorly	5.9	4.14	1.4	109	13.6	18.6			Female	2	5.4	2.7	2.3	149	12.6	2.54
	70	yes	Adenocarcinoma	IVB（T2bN2M1c）	4	2	2	1	Poorly	7.3	4.45	2	159	13.4	30.34			Male	1	4.5	2.8	1.2	134	13	1.91
	64	yes	Squamous cell carcinoma	IIIC(T4N3M0)	3	4	3	0	Poorly	5	3.5	0.9	105	12.9	1.36			Male	1	4.8	2.3	1.2	147	13	3.3
	66	no	Squamous cell carcinoma	IVB（T2N3M1c）	4	2	3	1	Poorly	8.5	6.51	1.4	146	12.9	1.3
	72	yes	Squamous cell carcinoma	IVB（T2N3M1c）	4	2	3	1	Poorly	12.2	8.17	2.5	144	13.2	40.31
	68	no	Squamous cell carcinoma	IIIC(T4N3M0)	3	4	3	0	Poorly	6.3	3.61	1.8	117	13.3	29.69
	45	no	Adenocarcinoma	IVA(T4N3M1a)	4	4	3	1	Poorly	8.5	6.64	1.1	137	13.5	180.02
	55	yes	Squamous cell carcinoma	IV（M1c）	4	3	0	1	Poorly	9.1	7.32	1.1	133	12.8	190.47
	83	no	Squamous cell carcinoma	IIIA(T3N1M0)	3	3	1	0	Poorly	7.2	5.24	1.4	109	13.4	12.21
	84	yes	Squamous cell carcinoma	IVB（T2N3M1c）	4	2	3	1	Poorly	5.7	3.62	1.4	129	13.3	1.83
	73	no	Adenocarcinoma	IIIb（T2bN3M0）	3	2	3	0	Poorly	5.7	3.73	1.2	112	14.7	99.09
	65	no	Squamous cell carcinoma	IIIC(T4N3M0)	3	4	3	0	Poorly	7.6	5.15	1.6	108	14.4	10.3
	62	yes	Squamous cell carcinoma	IIIA(T4N1M0）	3	4	1	0	Well/moderated	10.9	8.57	1.4	140	11.7	1.06
	65	no	Squamous cell carcinoma	IV（M1c）	4	3	2	1	Poorly	3.6	1.89	1.2	116	14.3	15.55
	76	yes	Squamous cell carcinoma	IVA(T1N3M1a)	4	1	3	1	Poorly	8.1	4.95	2.2	139	15.4	69.24
	69	no	Squamous cell carcinoma	IIIC(T4N3M0)	3	4	3	0	Poorly	6.4	5.45	0.6	127	13.4	17.71
	76	yes	Squamous cell carcinoma	III stage	3	2	2	0	Poorly	7.7	5.42	1	135	14.4	4.34
	58	yes	Squamous cell carcinoma	IVB（T-N3M1c）	4	2	3	1	Poorly	9.6	6.72	2.2	126	15	2.61
	71	yes	Squamous cell carcinoma	IVB（T2aN3M1c）	4	2	3	1	Poorly	7.6	5.63	1.1	71	15.7	69.4
	65	yes	Squamous cell carcinoma	IVA(T3N3M1a)	4	3	3	1	Poorly	6.7	5.67	1	124	14.6	10.08
	60	yes	Adenocarcinoma	IVB(T4N3M1c)	4	4	3	1	Poorly	13	9.72	2.2	127	15.6	2229
	68	yes	Squamous cell carcinoma	IVA(T3N0M1a)	4	3	0	1	Poorly	6.2	4.59	1	151	14	6.66
	60	yes	Squamous cell carcinoma	IV stage	4	2	2	1	Poorly	5.5	3.31	1.4	143	12.5	1.63
	55	no	Adenocarcinoma	IIIB（T2N3M0）	3	2	3	0	Poorly	6.3	3.83	1.6	148	13.3	4.73
	55	no	Squamous cell carcinoma	IIIC(T4N3M0)	3	4	3	0	Poorly	5.9	3.63	1.8	148	13.1	2.58
	78	yes	Squamous cell carcinoma	IVB（T4N3M1b）	4	4	3	1	Poorly	5.1	3.9	0.5	130	12.9	3.33
	54	no	Squamous cell carcinoma	IVB（T2N3M1c）	4	2	3	1	Poorly	4.9	1.5	4.66	141	12.4	3.51
	74	no	Squamous cell carcinoma	IIIB（T2N3M0）	3	2	3	0	Poorly	6.9	1	4.24	124	15.3	10.73
	73	yes	Squamous cell carcinoma	IVA(T3N3M1b)	4	3	3	1	Poorly	5.4	2.96	1.7	116	13.5	49.1
	68	no	Squamous cell carcinoma	IVB（T2aN3M1c）	4	2	3	1	Poorly	4.7	3.19	1	127	13.2	12.61
	57	no	Squamous cell carcinoma	IVA(T2aN3M1b)	4	2	3	1	Poorly	5	3.37	1.1	115	13	3.75
	55	yes	Squamous cell carcinoma	IVB（T2N1M1c）	4	2	1	1	Poorly	9.1	7.12	1.1	145	12.7	412.93
	78	yes	Squamous cell carcinoma	IVA(T1cN3M1b)	4	1	3	1	Poorly	13.5	11.57	0.9	112	14	0.68
	70	yes	Squamous cell carcinoma	IV stage	4	2	0	1	Poorly	7	5.01	1.3	131	13.7	3.43
	64	no	Adenocarcinoma	IV(T2N0M1a)	4	2	0	1	Poorly	9.8	7.61	1.4	113	13.4	0.49
	51	yes	Squamous cell carcinoma	IIIb（T4N2M0）	3	4	2	0	Poorly	12.8	9.79	1.8	95	16.2	1.2
	63	yes	Squamous cell carcinoma	IVA(T4N3M1b)	4	4	3	1	Poorly	11	8.78	1.2	142	13.4	2.24
	67	yes	Adenocarcinoma	IV	4	2	2	1	Poorly	7	1.4	5.7	180	13.6	1.43
	64	yes	Squamous cell carcinoma	IV（T2aN3M1c)	4	2	2	1	Poorly	5.1	3.98	0.9	124	13.3	4.19
	75	yes	Squamous cell carcinoma	IV(T4N3M1)	4	4	3	1	Poorly	10	7.61	1.6	132	12	3.85
	83	yes	Squamous cell carcinoma	IV(T2cN3M1b)	4	2	3	1	Poorly	8.2	6.61	1	125	12.9	496.75
	71	yes	Squamous cell carcinoma	IV stage	4	2	3	1	Poorly	4.9	3.9	0.5	119	11.4	10.94
	69	no	Adenocarcinoma	IV(T2N2M1a	4	2	2	1	Poorly	8	6.09	1.3	143	12.6	152.47
	74	yes	Adenocarcinoma	IV(T2N2M1b	4	2	2	1	Poorly	7.3	5.7	0.9	126	12.5	3.34
	83	no	Adenocarcinoma	IV stage	4	2	3	1	Poorly	8.4	6.79	0.8	106	16	351.47
	34	no	Squamous cell carcinoma	IV(T4N3M1)	4	4	3	1	Poorly	7.3	5.27	1.5	126	12.4	1.14
	75	no	Adenocarcinoma	IV(T4N3M1)	4	4	3	1	Poorly	9.3	8.11	1.1	113	13.4	5.44
	76	yes	Squamous cell carcinoma	IV（T3N2M1c	4	3	2	1	Poorly	4	2.62	0.9	135	13.8	2.34
	50	yes	Squamous cell carcinoma	IIIb（T4N2M0）	3	4	2	0	Poorly	9.1	7.2	1.3	145	12.9	3.29
	55	yes	Adenocarcinoma	IV(T2aN2M1b	4	2	2	1	Poorly	9.1	6.3	1.8	147	12.9	6.67
	81	yes	Squamous cell carcinoma	IIIA(T3N1M0)	3	3	1	0	Well/moderated	9	6.6	1.9	126	13.1	4.71
	77	no	Squamous cell carcinoma	IV(T4N0M1c)	4	4	0	1	Poorly	2.4	0.9	1.2	109	15.7	263.83
	77	yes	Squamous cell carcinoma	IV(T2bN3M1c)	4	2	3	1	Poorly	6	4.1	1.3	130	13.7	10.4
	65	no	Adenocarcinoma	IV（T3N3M1c）	4	3	3	1	Poorly	7.5	5.4	1.7	131	12.7	1243.65
	73	no	Adenocarcinoma	IV stage	4	3	0	1	Poorly	3.8	2.8	0.6	134	14.7	25.08
	63	yes	Squamous cell carcinoma	IIIa（T2bN2M0	3	2	2	0	Poorly	6.5	5.5	0.7	133	13.8	5.99
	83	no	Adenocarcinoma	IV stage	4	2	3	1	Poorly	4.5	3.3	0.8	117	15	486.6
	70	no	Adenocarcinoma	IV(T2N3M1c)	4	2	3	1	Poorly	11.3	7.5	2	124	13.9	14.99
	86	no	Adenocarcinoma	IV(T3cN3M1b)	4	3	3	1	Poorly	8	5.2	1.9	144	13.7	43.44
	66	no	Squamous cell carcinoma	IV（T2aN0M1b	4	2	0	1	Poorly	5.1	3.5	1	139	13	5.12
	77	yes	Adenocarcinoma	IV（T3NxM1b)	4	3	1	1	Poorly	5	3.6	0.9	131	11.9	1.59
	80	no	Squamous cell carcinoma	IV stage	4	2	2	1	Poorly	7	4.7	1.7	129	14.2	11.11
	62	yes	Squamous cell carcinoma	IVA(T2bN0M1a)	4	2	0	1	Poorly	6.6	3.5	2.1	125	13.2	32.55
	75	yes	Squamous cell carcinoma	IIIa(T2aN2M0)	3	2	2	0	Well/moderated	9.1	5.9	1.7	134	15.8	7.17
	66	yes	Adenocarcinoma	IV(T1cN0M1a)	4	1	0	1	Poorly	7.2	5.4	1.2	149	13.4	3.56
	41	yes	Adenocarcinoma	IV（T4N3M1）	4	4	3	1	Poorly	7.8	5.6	1	140	13.6	464.23
	60	yes	Squamous cell carcinoma	IIIa（T4N0M0	3	4	0	0	Well/moderated	13.3	11.8	1.2	129	13.4	7.59
	79	yes	Squamous cell carcinoma	IV stage	4	2	3	1	Poorly	10.1	9.1	0.5	108	14.9	19.75
	62	yes	Squamous cell carcinoma	IV(T4N2M1c)	4	4	2	1	Poorly	6.3	4.8	1.1	120	13.3	2.43
	63	no	Adenocarcinoma	III（T4N2M0）	3	4	2	0	Poorly	6.3	4.9	0.9	121	12.1	58
	54	no	Squamous cell carcinoma	IVA(T2N3M1b)	4	2	3	1	Poorly	9	6.7	1.4	138	12.4	2.54
	79	no	Adenocarcinoma	IV(T3N0M1)	4	3	0	1	Poorly	5.4	3.5	1.6	135	12.9	9.02
	70	yes	Squamous cell carcinoma	IV（T3N2M1b	4	3	2	1	Poorly	7.8	5.9	0.9	124	12.7	2.9
	50	yes	Squamous cell carcinoma	IIIb（T4N3M0）	3	4	3	0	Poorly	11.1	9.4	1.2	4.33	13.6	2.53
	64	no	Adenocarcinoma	IIIc(T4N3M0)	3	4	3	0	Poorly	5.5	3.5	1.1	110	13.1	2.14
	79	yes	Squamous cell carcinoma	IIIb（T1cN3M0）	3	1	3	0	Poorly	5.9	4.1	1.1	132	13.5	8.92
	57	yes	Adenocarcinoma	IVA(T4N0M1a)	4	4	0	1	Poorly	9.3	5.7	2.8	157	14	3.47
	49	yes	Squamous cell carcinoma	IIIaT4N0M0	3	4	0	0	Poorly	7.8	6.3	1.1	110	13.6	1.84
	68	no	Squamous cell carcinoma	IVA（M1b）	4	2	3	1	Poorly	4.7	3.1	1.1	114	13.4	4.82
	67	yes	Adenocarcinoma	III(T1N3M0)	3	1	3	0	Poorly	6.6	5.7	0.5	138	13.3	2.87
	62	no	Adenocarcinoma	IVA(T2aN3M1b)	4	2	3	1	Poorly	5.6	3.6	1.3	120	13.3	251.01
	78	yes	Squamous cell carcinoma	IV(T4N3M1a)	4	4	3	1	Poorly	6.1	3.5	1.5	139	14	4.82
	75	yes	Squamous cell carcinoma	IVA(T2aN3M1b)	4	2	3	1	Poorly	7.3	4.8	1.6	125	13.1	8.9
	69	yes	Adenocarcinoma	IV（T2bN2M1a）	4	2	2	1	Poorly	7.8	5.8	1.3	134	13.8	38.4
	73	yes	Squamous cell carcinoma	IVA(T2N0M1c)	4	2	0	1	Poorly	6.1	4.1	1.3	140	13.9	3.36
	77	no	Adenocarcinoma	IVb（T4N3M1c）	4	4	3	1	Poorly	7.4	6.2	0.5	105	17.7	6.19
	62	no	Adenocarcinoma	IVB(T4N3M1c	4	4	3	1	Poorly	6.5	4.2	1.8	117	12.4	1.45
	63	yes	Adenocarcinoma	III(T2aN2M0)	3	2	2	0	Poorly	9.2	6.2	2.4	156	14.3	8.99
	63	yes	Adenocarcinoma	IV（T1bN2M1a）	4	1	2	1	Poorly	5.5	3.2	1.9	119	12.8	2.25
	75	no	Adenocarcinoma	IIIc(T4N3M0)	3	4	3	0	Poorly	3.9	2.5	0.9	112	13.7	9
	75	yes	Adenocarcinoma	IV(T-N0M1a)	4	3	0	1	Poorly	6.4	4.2	1.9	133	12.4	103.68
	77	no	Squamous cell carcinoma	IV（T4N2M1c	4	4	2	1	Poorly	13.7	9.5	3	125	13.4	7.44
	77	no	Adenocarcinoma	IV（T4N3M1a	4	4	3	1	Poorly	5.7	3.5	1.6	128	12.8	28.01
	71	yes	Adenocarcinoma	IV（T4N3M1b）	4	4	3	1	Poorly	5.9	4.2	0.9	134	14.6	626.57
	55	yes	Adenocarcinoma	IV(T2aN0M1a)	4	2	0	1	Poorly	6.5	4.6	1.4	158	12.3	4.28
	55	yes	Adenocarcinoma	IIIb（T4N2M0）	3	4	2	0	Poorly	4.6	3.1	1.1	108	15.9	6.19
	67	yes	Squamous cell carcinoma	IV stage（T2aN0M1a）	4	2	0	1	Poorly	7.6	5.6	1.2	122	12.8	2.89
	63	yes	Adenocarcinoma	IV stage	4	2	3	1	Poorly	7.2	4.9	1.5	123	13.5	57.18
	72	no	Squamous cell carcinoma	IIIB stage	3	2	3	0	Poorly	5.1	3.1	1.5	99	14.1	24.98
	58	no	Adenocarcinoma	IV B stage	4	2	3	1	Poorly	7.6	5.3	1.6	122	13	843.63
	65	no	Adenocarcinoma	IV stage	4	2	2	1	Poorly	4.8	2.6	1.7	139	14	3.97
	69	no	Adenocarcinoma	IV B stage	4	3	2	1	Poorly	5.2	3.3	1.5	138	15.2	2.03
	60	no	Adenocarcinoma	IV B stage	4	3	3	1	Poorly	5.6	3.7	1.5	109	13	17.84
	69	yes	Adenocarcinoma	IV B stage	4	2	3	1	Poorly	11.9	9.9	1.1	163	14.4	2.53
	62	yes	Adenocarcinoma	IVa	4	2	2	1	Poorly	5.8	4.3	0.8	135	13.3	104.68
	70	yes	Squamous cell carcinoma	IIIB stage	3	2	3	0	Poorly	6.2	4.7	1	68	16.7	151.73
	74	yes	Squamous cell carcinoma	IV stage	4	2	2	1	Poorly	4.8	3.6	0.7	180	13.4	5.63
	59	yes	Adenocarcinoma	IV stage（T4N3M1b）	4	4	3	1	Poorly	6	4.1	1.1	134	12.7	406.62
	77	no	Adenocarcinoma	IV(T2bN2M1c)	4	2	2	1	Poorly	5.9	4.4	0.8	108	13.5	20.43
	52	no	Adenocarcinoma	IV stage（T4N3M1c）	4	4	3	1	Poorly	8.5	7.3	0.8	139	12.3	2.11
	69	yes	Squamous cell carcinoma	IVa stage	4	3	3	1	Poorly	6.3	4.3	1.6	51	13.9	4.04
	77	no	Adenocarcinoma	IIIb stage	3	3	2	0	Poorly	4.7	2.7	1.5	127	12.6	32.36
	65	yes	Adenocarcinoma	IV stage	4	2	2	1	Poorly	6.9	5.3	0.5	129	13.3	5.8
	70	no	Adenocarcinoma	IV(T4N0M1c)	4	4	0	1	Poorly	9.5	7.2	1	143	14.1	95.52
	70	no	Adenocarcinoma	IV stage（T4N0M1）	4	4	0	1	Poorly	9.5	7.2	1	143	14.1	95.52
	49	no	Adenocarcinoma	IVa stage（T4N2M1b）	4	4	2	1	Poorly	4.7	3.3	1	116	12.8	5.8
	55	yes	Adenocarcinoma	IVa stage	4	2	2	1	Poorly	6.3	4.2	1.5	135	12.8	1.74
	64	no	Adenocarcinoma	IV B stage	4	2	3	1	Poorly	5.1	3	1.7	137	13.1	4.06
	57	no	Adenocarcinoma	IIIA stage	3	4	0	0	Poorly	6	3.9	1.5	129	11.9	4.9
	72	no	Adenocarcinoma	IV stage（T4N2M1c）	4	4	2	1	Poorly	5.8	3.8	1.6	139	14.8	1864.24
	72	no	Adenocarcinoma	IV B stage	4	3	3	1	Poorly	5.8	3.8	1.6	139	14.8	1864.24
	73	yes	Adenocarcinoma	IIIA stage（T2aN2M0）	3	2	2	0	Well/moderated	5.2	2.5	1.7	137	12.9	8
	67	yes	Adenocarcinoma	IV stage	4	2	3	1	Poorly	8.6	1.5	4.55	135	12.4	2941.36
	64	yes	Adenocarcinoma	IV（T2aN0M1c）	4	2	0	1	Poorly	7.7	5.1	2.1	155	13.5	13.19
	64	yes	Adenocarcinoma	IVC stage（T2aN0M1c）	4	2	0	1	Poorly	7.7	5.1	2.1	155	13.5	13.19
	79	no	Squamous cell carcinoma	IVA stage	4	2	3	1	Poorly	2.4	1.8	0.4	70	18.8	2.14
	72	no	Adenocarcinoma	IV（T3N2M1a）	4	3	2	1	Poorly	5.8	3.9	1.3	139	13.5	204.06
	69	no	Adenocarcinoma	IIIA stage（T3N1M0）	3	3	1	0	Poorly	13.6	10.7	1.5	145	14.2	11.79
	61	yes	Adenocarcinoma	IV stage	4	2	1	1	Poorly	5.9	0.7	4.52	142	12.1	21.93
	80	yes	Adenocarcinoma	IV（T1cN2M1b）	4	1	2	1	Poorly	5.5	3.4	1.4	140	13.7	3.03
	73	yes	Adenocarcinoma	IIIA stage	3	4	0	0	Well/moderated	5.2	2.5	1.7	137	12.9	8
	76	yes	Squamous cell carcinoma	IV stage	4	3	3	1	Poorly	7.6	0.8	4.2	127	13.1	4.87
	51	no	Squamous cell carcinoma	IV stage	4	2	2	1	Poorly	5	2.9	1.2	159	13.1	1.68
	62	yes	Squamous cell carcinoma	IV stage	4	3	2	1	Poorly	5.9	3.8	1.1	126	13.3	3.38
	69	yes	Squamous cell carcinoma	IV(T4N2M1c）	4	4	2	1	Poorly	13.6	11.6	1.1	104	15.1	2.87
	75	no	Squamous cell carcinoma	IV stage	4	2	2	1	Poorly	8.4	6.1	1.1	105	13.5	2.15
	72	no	Adenocarcinoma	IV stage	4	4	3	1	Poorly	6.1	4.3	1	115	13	188.08
	72	yes	Squamous cell carcinoma	IIIA stage（T4N0M0）	3	4	0	0	Poorly	14.3	10	2.7	114	13.4	7.28
	45	yes	Squamous cell carcinoma	IV B stage	4	3	2	1	Poorly	7	2	4.75	148	12.4	2.8
	71	yes	Squamous cell carcinoma	III B stage	3	3	2	0	Poorly	11.1	9.8	1.1	144	12.9	11.79
	87	yes	Squamous cell carcinoma	IV stage	4	4	0	1	Poorly	5.9	4.7	0.8	119	15.5	71.5
	71	no	Adenocarcinoma	IV stage	4	3	2	1	Poorly	10.4	8.1	1.4	107	15.6	11.27
	81	yes	Squamous cell carcinoma	IIIA stage（T2aN2M0）	3	2	2	0	Poorly	8	6.5	0.9	139	13.9	261.84
	74	yes	Squamous cell carcinoma	IIIB stage（T3N2M0）	3	3	2	0	Poorly	6.4	3.9	1.6	84	14	69.4
	61	yes	Adenocarcinoma	IIIB stage（T4N2M0）	3	4	2	0	Poorly	6.8	5.3	1	129	11.9	35.28
	74	yes	Adenocarcinoma	III stage（N2）	3	2	2	0	Well/moderated	8	5.6	1.4	133	12.9	8.74
	49	yes	Adenocarcinoma	IV A stage	4	2	2	1	Poorly	12.2	10.7	1.1	111	14.1	7.28
	43	no	Adenocarcinoma	IV stage（T2N2M1）	4	2	2	1	Poorly	5.6	4.1	1.1	125	13.7	168.01
	60	yes	Squamous cell carcinoma	III B stage	3	2	3	0	Poorly	7.8	5.4	1.4	87	14.6	2.5
	77	no	Squamous cell carcinoma	IV stage（T2bN2M1c）	4	2	2	1	Poorly	5.9	4.4	0.8	108	13.5	20.43
	49	yes	Adenocarcinoma	IIIB stage（T3N2M0）	3	3	2	0	Poorly	12.2	10.7	1.1	111	14.1	7.28
